# Supplementary material for: Nanoparticle Formulation Generated from DDGS and Its Anthraquinone Synthesis Elicitation in Rubia tinctorum Hairy Roots
Source: Polymers (Basel). 2025 Jul 24;17(15):2021. doi: 10.3390/polym17152021 (PMC12349161; doi:10.3390/polym17152021)
Supplement: Supplementary file 1 [file polymers-17-02021-s001.zip]

Archive with 1 entries (1 files):
- polymers-3746142-supplementary.pdf
